# Supplementary material for: Clinical Efficacy of Novel Patient-Covering Negative-Pressure Box for Shielding Virus Transmission during Esophagogastroduodenoscopy: A Prospective Observational Study
Source: Diagnostics (Basel). 2021 Sep 14;11(9):1679. doi: 10.3390/diagnostics11091679 (PMC8470820; doi:10.3390/diagnostics11091679)
Supplement: Supplementary file 1 [file diagnostics-11-01679-s001.zip]

Archive with 1 entries (1 files):
- diagnostics-1358700-supplementary.pdf
